# Supplementary material for: Anthropogenic landscapes and vector-borne disease dynamics: Unveiling the complex interplay between Human Footprint and disease transmission in Colombia
Source: PLOS Glob Public Health. 2026 Jul 9;6(7):e0006801. doi: 10.1371/journal.pgph.0006801 (PMC13349180; doi:10.1371/journal.pgph.0006801)
Supplement: S2 File — R-loss results for the hyperparameter optimization strategy used to select the XGBoost nuisance-model configurations for malaria, dengue, and visceral leishmaniasis. (TXT) [file pgph.0006801.s002.txt]

			Supplement 2

Juan D. Gutiérrez, Wendy L. Quintero-García, Yanyu Xiao, F. DeWolfe Miller, Diego F. Cuadros

Results of model selection conducted through hyperparameters optimization strategy


======================================================================
MALARIA RESULTS ORDERED (BEST → WORST by R-loss)
======================================================================
     name  n_estimators  max_depth  r_loss_mean  r_loss_std  valid_folds
 Model 1            20          5    -0.063539    0.003801            5
 Model 2            20          7    -0.063525    0.003800            5
 Model 3            30          5    -0.063506    0.003799            5
 Model 4            30          8    -0.063481    0.003799            5
 Model 5            50          5    -0.063441    0.003797            5
 Model 6            50          7    -0.063406    0.003796            5
 Model 7            75          5    -0.063360    0.003794            5
 Model 9           100          4    -0.063316    0.003793            5
 Model 8            75          8    -0.063298    0.003792            5
 Model 10          100          7    -0.063211    0.003789            5

======================================================================

======================================================================
DENGUE RESULTS ORDERED (BEST → WORST by R-loss)
======================================================================
     name  n_estimators  max_depth  r_loss_mean  r_loss_std  valid_folds
 Model 1            20          5    -0.195115    0.001751            5
 Model 2            20          7    -0.195094    0.001750            5
 Model 3            30          5    -0.195061    0.001753            5
 Model 4            30          8    -0.195017    0.001751            5
 Model 5            50          5    -0.194954    0.001757            5
 Model 6            50          7    -0.194902    0.001755            5
 Model 7            75          5    -0.194820    0.001762            5
 Model 9           100          4    -0.194757    0.001769            5
 Model 8            75          8    -0.194710    0.001758            5
 Model 10          100          7    -0.194585    0.001762            5

======================================================================

======================================================================
VISCERAL LEISHMANIASIS RESULTS ORDERED (BEST → WORST by R-loss)
======================================================================
     name  n_estimators  max_depth  r_loss_mean  r_loss_std  valid_folds
 Model 2            20          7    -0.008790    0.002061            5
 Model 1            20          5    -0.008789    0.002061            5
 Model 4            30          8    -0.008789    0.002061            5
 Model 3            30          5    -0.008789    0.002061            5
 Model 6            50          7    -0.008788    0.002061            5
 Model 5            50          5    -0.008788    0.002061            5
 Model 8            75          8    -0.008786    0.002061            5
 Model 7            75          5    -0.008786    0.002061            5
 Model 10          100          7    -0.008784    0.002060            5
 Model 9           100          4    -0.008784    0.002060            5

======================================================================
